# Supplementary material for: Robust continuous in vitro culture of the Plasmodium cynomolgi erythrocytic stages
Source: Nat Commun. 2019 Aug 12;10:3635. doi: 10.1038/s41467-019-11332-4 (PMC6690977; doi:10.1038/s41467-019-11332-4)
Supplement: Supplementary file 4 — Source Data [file 41467_2019_11332_MOESM4_ESM.xlsx]

## Sheet: Figure 1b
Figure 1b	Ex vivo culture of P. cynomolgi Berok, B and M strains
	Parasites/ µL
Days	Berok			B			M
1	305000	274500	335500	70000	63000	77000	50000	45000	55000
1	152500	137250	167750
2	245000	220500	269500	85000	76500	93500	43000	38700	47300
3	370000	333000	407000	10000	9000	11000	1000	900	1100
3	185000	166500	203500
4	175000	157500	192500
5	240000	216000	264000
5	120000	108000	132000
7	115000	103500	126500

## Sheet: Figure 1c
Figure 1c	P. cynomolgi high parasitemia in vitro culture
Days	Parasites/ µL
0	145000
1	100000
1	50000
2	50000
3	200000
3	125000
4	140000
5	738000
5	350000
6	318000
6	136000
7	166000
8	633000
8	103000
9	139000
10	485000
10	158000
11	170000
12	175000
13	545000
13	185000
14	150000
15	328000
15	171000
16	219000
16	81300
17	209000
18	324000
18	121000
19	321000
20	305000
21	513000
21	118000
23	221000
24	316000
24	175000
25	178000
26	143000
27	335000
27	57500
28	58800
29	26300
29	51300

## Sheet: Figure 2c
Figure 2c	Infectivity of P. cynomolgi M strain vs Berok K4 line sporozoites
	Donor 1		Donor 2		Donor 3
	M	K4	M	K4	M	K4
y-axis (PE forms)	97	25	38	26	39	45
	119	26	47	31	66	52
	112	32	38	41	24	47
			45	19	53	31
			52	34	32	38
			41	23	54	31
					43	21
					12	28

## Sheet: Figure 2d
Figure 2d	Hypnozoites (% over total PE form) of P. cynomolgi M strain vs Berok K4 line
	Donor 1		Donor 2		Donor 3
	M	K4	M	K4	M	K4
y-axis (% Hypnozoites)	62.8866	24	63.1579	30.7692	64.1026	33.3333
	60.5042	38.4615	59.5745	19.3548	60.6061	38.4615
	62.5	15.625	50	36.5854	58.3333	38.2979
			53.3333	15.7895	54.717	29.0323
			59.6154	32.3529	68.75	34.2105
			43.9024	34.7826	51.8519	41.9355
					65.1163	23.8095
					83.3333	35.7143

## Sheet: Figure 3a
Figure 3a	SEM of P. cynomolgi Berok K4 line vs P. vivax

## Sheet: Figure 3b
Figure 3b	Density of cavaolae in P. vivax and P. cynomolgi continuous culture
	P.vivax	P.cynomolgi
y-axis( Cavaolae/ µm)	3	3
	3	2
	3	2.5
	2	1.5
	3	1
	3	1
	2	1
	4	1
	4	3
	3	2
	1	2
	3	2
	2	2
	3	1
	3	2
	4	0
	1	2
	1	3
	2	0
	2	0
	1	0
	1.5	0
	1	1
	0	1
	3	1
	0	3
	1	2
	1	1
	2	0
	0	1
	1	1
		3

## Sheet: Figure 3c
Figure 3c	AFM images of P. vivax and P. cynomolgi infected red blooc cells

## Sheet: Figure 3d
Figure 3d	Cavaolae diameter of P. vivax and P. cynomolgi
	P. vivax	P.cynomolgi
Cavaolae diameter (nm2)	83	142
	93	137
	93	143
	88	98
	76	141
	84	145
	91	128
	81	78
	88	87
	83	113
	98	120
	74	118
	108	118
	107	98
	85	113
	78	96
	75	94
	73	124
	79	133
	84	107
	79	130
	83	132
	86	113
	79	123
	84	103
	89	100
	71	65
	65	132
	90	143
	67	145
	59	161
	75	132
	56	132
	79	111
	62	142
	68	67
	56	100
	67	76
	53	86
	75	81
	61	86
	79	121
	75	96
	63	79
	87	90
	75	85
	75	79
	70	89
	85	97
	62	117
	88	112
	70	117
	65	108
	64	127
	64	103
	61	99
	77	112
	71	103
	88	127
	64	84
	76	78
	76	83
	70	96
	66	91
	74	79
	93	88
	66	79
	70	90
	69	98
	73	67
	64	70
	73	70
	82	87
	70	86
	73	77
	79	71
	74	88
	77	64
	85	76
	88	76
	93	70
	93	66
	88	74
	79	93
	84	66
	93	70
	73	69
	95	73
	75	64
	93	73
	97	56
	73
	74
	85
	84
	154
	82
	90
	99
	94
	108
	88
	92
	94
	103
	98
	98
	96
	95
	98
	84
	92
	114
	103
	113
	83
	83
	93
	99
	84
	78
	108
	100
	103
	79
	94
	108
	103
	101
	107
	105
	109
	124
	56
	80
	106
	82
	66
	83
	87
	100
	76
	86
	81
	86
	88
	96
	79
	90
	85
	79
	89
	97
	117
	112
	117
	108
	127
	103
	99
	112
	103
	127
	84
	78
	83
	96
	91
	79
	88
	79
	90
	98
	67
	70
	70
	87

## Sheet: Figure 3e
Figure 3e	AMNIS flow images of rosetting in P. cynomolgi stages

## Sheet: Figure 3f
Figure 3f	Rosetting rate of P. cynomolgi stages
	Ring	Trophozoite	Schizont
y-axis (Rosetting %)	0	0.4	1
	0	2.45	3
	0	6.03	5.4
	0	5	5
	0	6.5	5
	0	5	6.2
	0	6.5	1
	1	8.5	6.3
	0	0	5
	0	2	5.5
	0	4	5
	0.5	1.5	8.5

[truncated: 10 more sheets: Figure 3g, Figure 3h, Figure 4a , Figure 4b, Figure 4c, Figure 5b, Figure 5c, Figure 5d, Suppl Figure 1, Supple Figure 4]
